# Supplementary material for: Three-dimensional hydrogen-bonded supra­molecular assembly in tetrakis­(1,3,5-triaza-7-phosphaadamantane)copper(I) chloride hexa­hydrate
Source: Acta Crystallogr Sect E Struct Rep Online. 2008 Apr 2;64(Pt 5):m603–4. doi: 10.1107/S1600536808008179 (PMC2961253; doi:10.1107/S1600536808008179)
Supplement: Supplementary file 1 [file e-64-0m603-sup1.cif]

##############################################################################
###                                                                        ###
###        Electronic paper (Acta Crystallographica Section E)             ###
###                                                                        ###
##############################################################################
#                                                                            #
# This CIF contains the data in a paper accepted for publication in Acta     #
# Crystallographica Section E. It conforms to the requirements of Notes      #
# for Authors for Section E, and has been peer reviewed under the auspices   #
# of the IUCr Commission on Journals.                                        #
#                                                                            #
# Full details of the Crystallographic Information File format               #
# are given in the paper "The Crystallographic Information File (CIF):       #
# a New Standard Archive File for Crystallography" by S. R. Hall, F. H.      #
# Allen and I. D. Brown [Acta Cryst. (1991), A47, 655-685].                  #
#                                                                            #
# The current version of the core CIF dictionary is obtainable from          #
# ftp://ftp.iucr.org/pub/cif_core.dic. The current version number is 2.4.    #
#                                                                            #
# Software is freely available for graphical display of the structure(s) in  #
# this CIF.  For information consult the CIF home page http://www.iucr.org/  #
# cif/home.html                                                              #
#                                                                            #
# This file may be used for bona fide research purposes within the           #
# scientific community so long as proper attribution is given to the journal # 
# article from which it was obtained.                                        #
#                                                                            #
##############################################################################
                                             
data_I
_audit_creation_method     SHELXL-97
_journal_date_recd_electronic     2008-03-22
_journal_date_accepted     2008-03-26
_journal_name_full     'Acta Crystallographica, Section E'
_journal_year     2008
_journal_volume     64
_journal_issue      5
_journal_page_first     m603
_journal_page_last     m604
_journal_paper_category     QM
_journal_coeditor_code     DN2329
_publ_contact_author_name     'M. Fatima C. Guedes da Silva'
_publ_contact_author_address
;
Centro de Qu\'imica Estrutural
Complexo Interdisciplinar
Instituto Superior T\'ecnico
TU Lisbon, Av. Rovisco Pais
1049-001 Lisbon
Portugal
;
_publ_contact_author_email     'fatima.guedes@ist.utl.pt'
_publ_contact_author_fax     '+351-21-846-4455'
_publ_contact_author_phone     '+351-21-841-9235'
_publ_section_title
;
Three-dimensional hydrogen-bonded supramolecular assembly in
tetrakis(1,3,5-triaza-7-phosphaadamantane)copper(I) chloride hexahydrate
;
loop_
    _publ_author_name
    _publ_author_footnote
    _publ_author_address
    'Kirillov, Alexander M.' .
;
Centro de Qu\'imica Estrutural
Complexo Interdisciplinar
Instituto Superior T\'ecnico
TU Lisbon, Av. Rovisco Pais
1049-001 Lisbon
Portugal
;
    'Smole\'nski, Piotr' .
;
Centro de Qu\'imica Estrutural
Complexo Interdisciplinar
Instituto Superior T\'ecnico
TU Lisbon, Av. Rovisco Pais
1049-001 Lisbon
Portugal
;
    'Guedes da Silva, M. F\'atima C.' .
;
Centro de Qu\'imica Estrutural
Complexo Interdisciplinar
Instituto Superior T\'ecnico
TU Lisbon, Av. Rovisco Pais
1049-001 Lisbon
Portugal
and Universidade Lus\'ofona de Humanidades e Tecnologias, ULHT Lisbon
Av. do Campo Grande 376,
1749-024 Lisbon,
Portugal
;
    'Kopylovich, Maximilian N.' .
;
Centro de Qu\'imica Estrutural
Complexo Interdisciplinar
Instituto Superior T\'ecnico
TU Lisbon, Av. Rovisco Pais
1049-001 Lisbon
Portugal
;
    'Pombeiro, Armando J. L.' .
;
Centro de Qu\'imica Estrutural
Complexo Interdisciplinar
Instituto Superior T\'ecnico
TU Lisbon, Av. Rovisco Pais
1049-001 Lisbon
Portugal
;
_publ_section_synopsis     .
_chemical_name_systematic
;
tetrakis(1,3,5-triaza-7-phosphaadamantane)copper(I) chloride hexahydrate
;
_chemical_name_common     ?
_chemical_formula_moiety     'C24 H48 Cu N12 P4 +, 24Cl0.04 -, 6H2 O'
_chemical_formula_sum     'C24 H60 Cl Cu N12 O6 P4'
_chemical_formula_iupac     '[Cu (C6 H12 N3 P)4] Cl, 6H2 O'
_chemical_formula_weight     835.71
_chemical_melting_point     ?
_symmetry_cell_setting     cubic
_symmetry_space_group_name_H-M     'F d -3 m'
_symmetry_space_group_name_Hall     '-F 4vw 2vw 3'
loop_
    _symmetry_equiv_pos_as_xyz
    'x, y, z'
    '-x+1/4, -y+1/4, z'
    'x, -y+1/4, -z+1/4'
    '-x+1/4, y, -z+1/4'
    'z, x, y'
    'y, z, x'
    '-z+1/4, -x+1/4, y'
    '-y+1/4, z, -x+1/4'
    'z, -x+1/4, -y+1/4'
    '-y+1/4, -z+1/4, x'
    '-z+1/4, x, -y+1/4'
    'y, -z+1/4, -x+1/4'
    '-y, -x, -z'
    'y+1/4, x+1/4, -z'
    'y+1/4, -x, z+1/4'
    '-y, x+1/4, z+1/4'
    '-x, -z, -y'
    '-z, -y, -x'
    'x+1/4, z+1/4, -y'
    '-z, y+1/4, x+1/4'
    'x+1/4, -z, y+1/4'
    'z+1/4, y+1/4, -x'
    '-x, z+1/4, y+1/4'
    'z+1/4, -y, x+1/4'
    'x, y+1/2, z+1/2'
    '-x+1/4, -y+3/4, z+1/2'
    'x, -y+3/4, -z+3/4'
    '-x+1/4, y+1/2, -z+3/4'
    'z, x+1/2, y+1/2'
    'y, z+1/2, x+1/2'
    '-z+1/4, -x+3/4, y+1/2'
    '-y+1/4, z+1/2, -x+3/4'
    'z, -x+3/4, -y+3/4'
    '-y+1/4, -z+3/4, x+1/2'
    '-z+1/4, x+1/2, -y+3/4'
    'y, -z+3/4, -x+3/4'
    '-y, -x+1/2, -z+1/2'
    'y+1/4, x+3/4, -z+1/2'
    'y+1/4, -x+1/2, z+3/4'
    '-y, x+3/4, z+3/4'
    '-x, -z+1/2, -y+1/2'
    '-z, -y+1/2, -x+1/2'
    'x+1/4, z+3/4, -y+1/2'
    '-z, y+3/4, x+3/4'
    'x+1/4, -z+1/2, y+3/4'
    'z+1/4, y+3/4, -x+1/2'
    '-x, z+3/4, y+3/4'
    'z+1/4, -y+1/2, x+3/4'
    'x+1/2, y, z+1/2'
    '-x+3/4, -y+1/4, z+1/2'
    'x+1/2, -y+1/4, -z+3/4'
    '-x+3/4, y, -z+3/4'
    'z+1/2, x, y+1/2'
    'y+1/2, z, x+1/2'
    '-z+3/4, -x+1/4, y+1/2'
    '-y+3/4, z, -x+3/4'
    'z+1/2, -x+1/4, -y+3/4'
    '-y+3/4, -z+1/4, x+1/2'
    '-z+3/4, x, -y+3/4'
    'y+1/2, -z+1/4, -x+3/4'
    '-y+1/2, -x, -z+1/2'
    'y+3/4, x+1/4, -z+1/2'
    'y+3/4, -x, z+3/4'
    '-y+1/2, x+1/4, z+3/4'
    '-x+1/2, -z, -y+1/2'
    '-z+1/2, -y, -x+1/2'
    'x+3/4, z+1/4, -y+1/2'
    '-z+1/2, y+1/4, x+3/4'
    'x+3/4, -z, y+3/4'
    'z+3/4, y+1/4, -x+1/2'
    '-x+1/2, z+1/4, y+3/4'
    'z+3/4, -y, x+3/4'
    'x+1/2, y+1/2, z'
    '-x+3/4, -y+3/4, z'
    'x+1/2, -y+3/4, -z+1/4'
    '-x+3/4, y+1/2, -z+1/4'
    'z+1/2, x+1/2, y'
    'y+1/2, z+1/2, x'
    '-z+3/4, -x+3/4, y'
    '-y+3/4, z+1/2, -x+1/4'
    'z+1/2, -x+3/4, -y+1/4'
    '-y+3/4, -z+3/4, x'
    '-z+3/4, x+1/2, -y+1/4'
    'y+1/2, -z+3/4, -x+1/4'
    '-y+1/2, -x+1/2, -z'
    'y+3/4, x+3/4, -z'
    'y+3/4, -x+1/2, z+1/4'
    '-y+1/2, x+3/4, z+1/4'
    '-x+1/2, -z+1/2, -y'
    '-z+1/2, -y+1/2, -x'
    'x+3/4, z+3/4, -y'
    '-z+1/2, y+3/4, x+1/4'
    'x+3/4, -z+1/2, y+1/4'
    'z+3/4, y+3/4, -x'
    '-x+1/2, z+3/4, y+1/4'
    'z+3/4, -y+1/2, x+1/4'
    '-x, -y, -z'
    'x-1/4, y-1/4, -z'
    '-x, y-1/4, z-1/4'
    'x-1/4, -y, z-1/4'
    '-z, -x, -y'
    '-y, -z, -x'
    'z-1/4, x-1/4, -y'
    'y-1/4, -z, x-1/4'
    '-z, x-1/4, y-1/4'
    'y-1/4, z-1/4, -x'
    'z-1/4, -x, y-1/4'
    '-y, z-1/4, x-1/4'
    'y, x, z'
    '-y-1/4, -x-1/4, z'
    '-y-1/4, x, -z-1/4'
    'y, -x-1/4, -z-1/4'
    'x, z, y'
    'z, y, x'
    '-x-1/4, -z-1/4, y'
    'z, -y-1/4, -x-1/4'
    '-x-1/4, z, -y-1/4'
    '-z-1/4, -y-1/4, x'
    'x, -z-1/4, -y-1/4'
    '-z-1/4, y, -x-1/4'
    '-x, -y+1/2, -z+1/2'
    'x-1/4, y+1/4, -z+1/2'
    '-x, y+1/4, z+1/4'
    'x-1/4, -y+1/2, z+1/4'
    '-z, -x+1/2, -y+1/2'
    '-y, -z+1/2, -x+1/2'
    'z-1/4, x+1/4, -y+1/2'
    'y-1/4, -z+1/2, x+1/4'
    '-z, x+1/4, y+1/4'
    'y-1/4, z+1/4, -x+1/2'
    'z-1/4, -x+1/2, y+1/4'
    '-y, z+1/4, x+1/4'
    'y, x+1/2, z+1/2'
    '-y-1/4, -x+1/4, z+1/2'
    '-y-1/4, x+1/2, -z+1/4'
    'y, -x+1/4, -z+1/4'
    'x, z+1/2, y+1/2'
    'z, y+1/2, x+1/2'
    '-x-1/4, -z+1/4, y+1/2'
    'z, -y+1/4, -x+1/4'
    '-x-1/4, z+1/2, -y+1/4'
    '-z-1/4, -y+1/4, x+1/2'
    'x, -z+1/4, -y+1/4'
    '-z-1/4, y+1/2, -x+1/4'
    '-x+1/2, -y, -z+1/2'
    'x+1/4, y-1/4, -z+1/2'
    '-x+1/2, y-1/4, z+1/4'
    'x+1/4, -y, z+1/4'
    '-z+1/2, -x, -y+1/2'
    '-y+1/2, -z, -x+1/2'
    'z+1/4, x-1/4, -y+1/2'
    'y+1/4, -z, x+1/4'
    '-z+1/2, x-1/4, y+1/4'
    'y+1/4, z-1/4, -x+1/2'
    'z+1/4, -x, y+1/4'
    '-y+1/2, z-1/4, x+1/4'
    'y+1/2, x, z+1/2'
    '-y+1/4, -x-1/4, z+1/2'
    '-y+1/4, x, -z+1/4'
    'y+1/2, -x-1/4, -z+1/4'
    'x+1/2, z, y+1/2'
    'z+1/2, y, x+1/2'
    '-x+1/4, -z-1/4, y+1/2'
    'z+1/2, -y-1/4, -x+1/4'
    '-x+1/4, z, -y+1/4'
    '-z+1/4, -y-1/4, x+1/2'
    'x+1/2, -z-1/4, -y+1/4'
    '-z+1/4, y, -x+1/4'
    '-x+1/2, -y+1/2, -z'
    'x+1/4, y+1/4, -z'
    '-x+1/2, y+1/4, z-1/4'
    'x+1/4, -y+1/2, z-1/4'
    '-z+1/2, -x+1/2, -y'
    '-y+1/2, -z+1/2, -x'
    'z+1/4, x+1/4, -y'
    'y+1/4, -z+1/2, x-1/4'
    '-z+1/2, x+1/4, y-1/4'
    'y+1/4, z+1/4, -x'
    'z+1/4, -x+1/2, y-1/4'
    '-y+1/2, z+1/4, x-1/4'
    'y+1/2, x+1/2, z'
    '-y+1/4, -x+1/4, z'
    '-y+1/4, x+1/2, -z-1/4'
    'y+1/2, -x+1/4, -z-1/4'
    'x+1/2, z+1/2, y'
    'z+1/2, y+1/2, x'
    '-x+1/4, -z+1/4, y'
    'z+1/2, -y+1/4, -x-1/4'
    '-x+1/4, z+1/2, -y-1/4'
    '-z+1/4, -y+1/4, x'
    'x+1/2, -z+1/4, -y-1/4'
    '-z+1/4, y+1/2, -x-1/4'
_cell_length_a     19.795(4)
_cell_length_b     19.795(4)
_cell_length_c     19.795(4)
_cell_angle_alpha     90
_cell_angle_beta     90
_cell_angle_gamma     90
_cell_volume     7757(3)
_cell_formula_units_Z     8
_cell_measurement_reflns_used     743
_cell_measurement_theta_min     2.91
_cell_measurement_theta_max     27.01
_cell_measurement_temperature     150(2)
_exptl_crystal_description     prism
_exptl_crystal_colour     colourless
_exptl_crystal_size_max     0.20
_exptl_crystal_size_mid     0.17
_exptl_crystal_size_min     0.12
_exptl_crystal_density_diffrn     1.431
_exptl_crystal_density_meas     ?
_exptl_crystal_density_method     'not measured'
_exptl_crystal_F_000     3536
_exptl_absorpt_coefficient_mu     0.850
_exptl_absorpt_correction_type     multi-scan
_exptl_absorpt_process_details     '(SADABS; Sheldrick, 2003)'
_exptl_absorpt_correction_T_min     0.8484
_exptl_absorpt_correction_T_max     0.9049
_exptl_special_details
;
;
_diffrn_ambient_temperature     150(2)
_diffrn_radiation_type     MoK\a
_diffrn_radiation_wavelength     0.71069
_diffrn_radiation_source     'fine-focus sealed tube'
_diffrn_radiation_monochromator     graphite
_diffrn_measurement_device_type     'Bruker APEXII CCD area-detector'
_diffrn_measurement_method     '\f and \w scans'
_diffrn_detector_area_resol_mean     ?
_diffrn_reflns_number     3022
_diffrn_reflns_av_R_equivalents     0.0490
_diffrn_reflns_av_sigmaI/netI     0.0276
_diffrn_reflns_theta_min     2.91
_diffrn_reflns_theta_max     27.01
_diffrn_reflns_theta_full     27.01
_diffrn_measured_fraction_theta_max     0.998
_diffrn_measured_fraction_theta_full     0.998
_diffrn_reflns_limit_h_min     -24
_diffrn_reflns_limit_h_max     23
_diffrn_reflns_limit_k_min     -16
_diffrn_reflns_limit_k_max     11
_diffrn_reflns_limit_l_min     -6
_diffrn_reflns_limit_l_max     25
_diffrn_standards_number     ?
_diffrn_standards_interval_count     ?
_diffrn_standards_interval_time     ?
_diffrn_standards_decay_%     ?
_refine_special_details
;
Refinement of <i>F</i>^2^ against ALL reflections. The weighted <i>R</i>-factor
<i>wR</i> and goodness of fit <i>S</i> are based on <i>F</i>^2^, conventional
<i>R</i>-factors <i>R</i> are based on <i>F</i>, with <i>F</i> set to zero for
negative <i>F</i>^2^. The threshold expression of <i>F</i>^2^ >
\s(<i>F</i>^2^) is used only for calculating <i>R</i>-factors(gt) <i>etc</i>.
and is not relevant to the choice of reflections for refinement.
<i>R</i>-factors based on <i>F</i>^2^ are statistically about twice as large
as those based on <i>F</i>, and <i>R</i>- factors based on ALL data will be
even larger.
;
_reflns_number_total     447
_reflns_number_gt     361
_reflns_threshold_expression     I>2\s(I)
_refine_ls_structure_factor_coef     Fsqd
_refine_ls_matrix_type     full
_refine_ls_R_factor_all     0.0474
_refine_ls_R_factor_gt     0.0335
_refine_ls_wR_factor_gt     0.0817
_refine_ls_wR_factor_ref     0.0921
_refine_ls_goodness_of_fit_ref     1.082
_refine_ls_restrained_S_all     1.082
_refine_ls_number_reflns     447
_refine_ls_number_parameters     28
_refine_ls_number_restraints     0
_refine_ls_hydrogen_treatment     constr
_refine_ls_weighting_scheme     calc
_refine_ls_weighting_details
        'calc w=1/[\s^2^(Fo^2^)+(0.0463P)^2^+19.2954P] where P=(Fo^2^+2Fc^2^)/3'
_atom_sites_solution_hydrogens     geom
_atom_sites_solution_primary     direct
_atom_sites_solution_secondary     difmap
_refine_ls_shift/su_max     0.000
_refine_ls_shift/su_mean     0.000
_refine_diff_density_max     0.749
_refine_diff_density_min     -0.320
_refine_ls_extinction_method     none
_refine_ls_extinction_coef     ?
loop_
    _atom_type_symbol
    _atom_type_description
    _atom_type_scat_dispersion_real
    _atom_type_scat_dispersion_imag
    _atom_type_scat_source
    'C' 'C' 0.0033 0.0016
                         'International Tables Vol C Tables 4.2.6.8 and 6.1.1.4'
    'H' 'H' 0.0000 0.0000
                         'International Tables Vol C Tables 4.2.6.8 and 6.1.1.4'
    'N' 'N' 0.0061 0.0033
                         'International Tables Vol C Tables 4.2.6.8 and 6.1.1.4'
    'Cu' 'Cu' 0.3201 1.2651
                         'International Tables Vol C Tables 4.2.6.8 and 6.1.1.4'
    'P' 'P' 0.1023 0.0942
                         'International Tables Vol C Tables 4.2.6.8 and 6.1.1.4'
    'Cl' 'Cl' 0.1484 0.1585
                         'International Tables Vol C Tables 4.2.6.8 and 6.1.1.4'
    'O' 'O' 0.0106 0.0060
                         'International Tables Vol C Tables 4.2.6.8 and 6.1.1.4'
_computing_data_collection     'APEX2 (Bruker, 2004)'
_computing_cell_refinement     'SAINT (Bruker, 2004)'
_computing_data_reduction     'SAINT (Bruker, 2004)'
_computing_structure_solution     'SIR97 (Altomare <i>et al.</i>,  1999)'
_computing_structure_refinement     'SHELXL97 (Sheldrick, 2008)'
_computing_molecular_graphics
;
ORTEPIII (Burnett & Johnson, 1996), PLATON (Spek, 2003) and
Mercury (Macrae <i>et al.</i>,  2006)
;
_computing_publication_material     'SHELXL97 (Sheldrick, 2008)'
loop_
    _atom_site_type_symbol
    _atom_site_label
    _atom_site_fract_x
    _atom_site_fract_y
    _atom_site_fract_z
    _atom_site_U_iso_or_equiv
    _atom_site_adp_type
    _atom_site_calc_flag
    _atom_site_refinement_flags
    _atom_site_occupancy
    _atom_site_disorder_assembly
    _atom_site_disorder_group
    C C1 0.25075(10) 0.15137(15) 0.25075(10) 0.0199(6) Uani d S 1 . .
    H H1A 0.2258 0.1228 0.2818 0.024 Uiso calc PR 0.50 . .
    H H1B 0.2818 0.1228 0.2258 0.024 Uiso calc PR 0.50 . .
    C C2 0.33080(15) 0.24509(11) 0.24509(11) 0.0239(7) Uani d S 1 . .
    H H2A 0.3607 0.2726 0.2726 0.029 Uiso calc SR 1 . .
    H H2B 0.3587 0.2166 0.2166 0.029 Uiso calc SR 1 . .
    N N1 0.29002(8) 0.20160(12) 0.29002(8) 0.0212(6) Uani d S 1 . .
    Cu Cu1 0.1250 0.1250 0.1250 0.0134(3) Uani d S 1 . .
    P P1 0.19090(4) 0.19090(4) 0.19090(4) 0.0156(3) Uani d S 1 . .
    Cl Cl1 0.3750 0.3750 0.3750 0.0165(5) Uani d S 1 . .
    O O10 0.3750 0.12300(14) 0.3750 0.0240(7) Uani d S 1 . .
    H H10 0.3521 0.1480 0.3521 0.036 Uiso d SR 1 . .
loop_
    _atom_site_aniso_label
    _atom_site_aniso_U_11
    _atom_site_aniso_U_22
    _atom_site_aniso_U_33
    _atom_site_aniso_U_12
    _atom_site_aniso_U_13
    _atom_site_aniso_U_23
    C1 0.0193(8) 0.0212(14) 0.0193(8) -0.0005(7) -0.0053(11) -0.0005(7)
    C2 0.0193(15) 0.0262(10) 0.0262(10) -0.0036(8) -0.0036(8) -0.0027(12)
    N1 0.0218(8) 0.0202(13) 0.0218(8) -0.0019(7) -0.0056(10) -0.0019(7)
    Cu1 0.0134(3) 0.0134(3) 0.0134(3) 0.000 0.000 0.000
    P1 0.0156(3) 0.0156(3) 0.0156(3) -0.0009(3) -0.0009(3) -0.0009(3)
    Cl1 0.0165(5) 0.0165(5) 0.0165(5) 0.000 0.000 0.000
    O10 0.0255(10) 0.0210(16) 0.0255(10) 0.000 -0.0083(12) 0.000
_geom_special_details
;
 All esds (except the esd in the dihedral angle between two l.s. planes)
 are estimated using the full covariance matrix.  The cell esds are taken
 into account individually in the estimation of esds in distances, angles
 and torsion angles; correlations between esds in cell parameters are only
 used when they are defined by crystal symmetry.  An approximate (isotropic)
 treatment of cell esds is used for estimating esds involving l.s. planes.
;
loop_
    _geom_bond_atom_site_label_1
    _geom_bond_atom_site_label_2
    _geom_bond_site_symmetry_2
    _geom_bond_distance
    _geom_bond_publ_flag
    C1 N1 . 1.482(3) ?
    C1 P1 . 1.849(3) ?
    C1 H1A . 0.9700 ?
    C1 H1B . 0.9700 ?
    C2 N1 5 1.478(2) ?
    C2 N1 . 1.478(2) ?
    C2 H2A . 0.9700 ?
    C2 H2B . 0.9700 ?
    Cu1 P1 . 2.2596(13) ?
    P1 C1 5 1.849(3) ?
    O10 H10 . 0.8104 ?
loop_
    _geom_angle_atom_site_label_1
    _geom_angle_atom_site_label_2
    _geom_angle_atom_site_label_3
    _geom_angle_site_symmetry_1
    _geom_angle_site_symmetry_3
    _geom_angle
    _geom_angle_publ_flag
    N1 C1 P1 . . 112.8(2) ?
    N1 C1 H1A . . 109.0 ?
    P1 C1 H1B . . 109.0 ?
    H1A C1 H1B . . 107.8 ?
    N1 C2 N1 5 . 113.7(3) ?
    N1 C2 H2A . . 108.8 ?
    N1 C2 H2B . . 108.8 ?
    H2A C2 H2B . . 107.7 ?
    C2 N1 C2 6 . 108.5(3) ?
    C2 N1 C1 6 . 111.21(16) ?
    C2 N1 C1 . . 111.21(16) ?
    P1 Cu1 P1 . 4 109.5 ?
    P1 Cu1 P1 . 2 109.5 ?
    P1 Cu1 P1 4 2 109.5 ?
    P1 Cu1 P1 . 3 109.5 ?
    P1 Cu1 P1 4 3 109.5 ?
    P1 Cu1 P1 2 3 109.5 ?
    C1 P1 C1 6 5 97.57(12) ?
    C1 P1 C1 6 . 97.57(12) ?
    C1 P1 C1 5 . 97.57(12) ?
    C1 P1 Cu1 6 . 119.70(9) ?
    C1 P1 Cu1 5 . 119.70(9) ?
    C1 P1 Cu1 . . 119.70(9) ?
loop_
    _geom_hbond_atom_site_label_D
    _geom_hbond_atom_site_label_H
    _geom_hbond_atom_site_label_A
    _geom_hbond_site_symmetry_A
    _geom_hbond_distance_DH
    _geom_hbond_distance_HA
    _geom_hbond_distance_DA
    _geom_hbond_angle_DHA
    O10 H10 N1 . 0.81 2.04 2.843(3) 173.8
