# Supplementary material for: Three-dimensional hydrogen-bonded supra­molecular assembly in tetrakis­(1,3,5-triaza-7-phosphaadamantane)copper(I) chloride hexa­hydrate
Source: Acta Crystallogr Sect E Struct Rep Online. 2008 Apr 2;64(Pt 5):m603–4. doi: 10.1107/S1600536808008179 (PMC2961253; doi:10.1107/S1600536808008179)
Supplement: Supplementary file 2 [file e-64-0m603-Isup2.hkl]

#
# h,k,l, Fc-squared, Fo-squared, sigma(Fo-squared) and status flag
#
data_I
_shelx_title ' max1001b in F d -3 m'
_shelx_refln_list_code          4
_shelx_F_calc_maximum     1117.98
_exptl_crystal_F_000      3536.00
_reflns_d_resolution_high  0.7825
 
loop_
 _symmetry_equiv_pos_as_xyz
 'x, y, z'
 '-x+1/4, -y+1/4, z'
 'x, -y+1/4, -z+1/4'
 '-x+1/4, y, -z+1/4'
 'z, x, y'
 'y, z, x'
 '-z+1/4, -x+1/4, y'
 '-y+1/4, z, -x+1/4'
 'z, -x+1/4, -y+1/4'
 '-y+1/4, -z+1/4, x'
 '-z+1/4, x, -y+1/4'
 'y, -z+1/4, -x+1/4'
 '-y, -x, -z'
 'y+1/4, x+1/4, -z'
 'y+1/4, -x, z+1/4'
 '-y, x+1/4, z+1/4'
 '-x, -z, -y'
 '-z, -y, -x'
 'x+1/4, z+1/4, -y'
 '-z, y+1/4, x+1/4'
 'x+1/4, -z, y+1/4'
 'z+1/4, y+1/4, -x'
 '-x, z+1/4, y+1/4'
 'z+1/4, -y, x+1/4'
 'x, y+1/2, z+1/2'
 '-x+1/4, -y+3/4, z+1/2'
 'x, -y+3/4, -z+3/4'
 '-x+1/4, y+1/2, -z+3/4'
 'z, x+1/2, y+1/2'
 'y, z+1/2, x+1/2'
 '-z+1/4, -x+3/4, y+1/2'
 '-y+1/4, z+1/2, -x+3/4'
 'z, -x+3/4, -y+3/4'
 '-y+1/4, -z+3/4, x+1/2'
 '-z+1/4, x+1/2, -y+3/4'
 'y, -z+3/4, -x+3/4'
 '-y, -x+1/2, -z+1/2'
 'y+1/4, x+3/4, -z+1/2'
 'y+1/4, -x+1/2, z+3/4'
 '-y, x+3/4, z+3/4'
 '-x, -z+1/2, -y+1/2'
 '-z, -y+1/2, -x+1/2'
 'x+1/4, z+3/4, -y+1/2'
 '-z, y+3/4, x+3/4'
 'x+1/4, -z+1/2, y+3/4'
 'z+1/4, y+3/4, -x+1/2'
 '-x, z+3/4, y+3/4'
 'z+1/4, -y+1/2, x+3/4'
 'x+1/2, y, z+1/2'
 '-x+3/4, -y+1/4, z+1/2'
 'x+1/2, -y+1/4, -z+3/4'
 '-x+3/4, y, -z+3/4'
 'z+1/2, x, y+1/2'
 'y+1/2, z, x+1/2'
 '-z+3/4, -x+1/4, y+1/2'
 '-y+3/4, z, -x+3/4'
 'z+1/2, -x+1/4, -y+3/4'
 '-y+3/4, -z+1/4, x+1/2'
 '-z+3/4, x, -y+3/4'
 'y+1/2, -z+1/4, -x+3/4'
 '-y+1/2, -x, -z+1/2'
 'y+3/4, x+1/4, -z+1/2'
 'y+3/4, -x, z+3/4'
 '-y+1/2, x+1/4, z+3/4'
 '-x+1/2, -z, -y+1/2'
 '-z+1/2, -y, -x+1/2'
 'x+3/4, z+1/4, -y+1/2'
 '-z+1/2, y+1/4, x+3/4'
 'x+3/4, -z, y+3/4'
 'z+3/4, y+1/4, -x+1/2'
 '-x+1/2, z+1/4, y+3/4'
 'z+3/4, -y, x+3/4'
 'x+1/2, y+1/2, z'
 '-x+3/4, -y+3/4, z'
 'x+1/2, -y+3/4, -z+1/4'
 '-x+3/4, y+1/2, -z+1/4'
 'z+1/2, x+1/2, y'
 'y+1/2, z+1/2, x'
 '-z+3/4, -x+3/4, y'
 '-y+3/4, z+1/2, -x+1/4'
 'z+1/2, -x+3/4, -y+1/4'
 '-y+3/4, -z+3/4, x'
 '-z+3/4, x+1/2, -y+1/4'
 'y+1/2, -z+3/4, -x+1/4'
 '-y+1/2, -x+1/2, -z'
 'y+3/4, x+3/4, -z'
 'y+3/4, -x+1/2, z+1/4'
 '-y+1/2, x+3/4, z+1/4'
 '-x+1/2, -z+1/2, -y'
 '-z+1/2, -y+1/2, -x'
 'x+3/4, z+3/4, -y'
 '-z+1/2, y+3/4, x+1/4'
 'x+3/4, -z+1/2, y+1/4'
 'z+3/4, y+3/4, -x'
 '-x+1/2, z+3/4, y+1/4'
 'z+3/4, -y+1/2, x+1/4'
 '-x, -y, -z'
 'x-1/4, y-1/4, -z'
 '-x, y-1/4, z-1/4'
 'x-1/4, -y, z-1/4'
 '-z, -x, -y'
 '-y, -z, -x'
 'z-1/4, x-1/4, -y'
 'y-1/4, -z, x-1/4'
 '-z, x-1/4, y-1/4'
 'y-1/4, z-1/4, -x'
 'z-1/4, -x, y-1/4'
 '-y, z-1/4, x-1/4'
 'y, x, z'
 '-y-1/4, -x-1/4, z'
 '-y-1/4, x, -z-1/4'
 'y, -x-1/4, -z-1/4'
 'x, z, y'
 'z, y, x'
 '-x-1/4, -z-1/4, y'
 'z, -y-1/4, -x-1/4'
 '-x-1/4, z, -y-1/4'
 '-z-1/4, -y-1/4, x'
 'x, -z-1/4, -y-1/4'
 '-z-1/4, y, -x-1/4'
 '-x, -y+1/2, -z+1/2'
 'x-1/4, y+1/4, -z+1/2'
 '-x, y+1/4, z+1/4'
 'x-1/4, -y+1/2, z+1/4'
 '-z, -x+1/2, -y+1/2'
 '-y, -z+1/2, -x+1/2'
 'z-1/4, x+1/4, -y+1/2'
 'y-1/4, -z+1/2, x+1/4'
 '-z, x+1/4, y+1/4'
 'y-1/4, z+1/4, -x+1/2'
 'z-1/4, -x+1/2, y+1/4'
 '-y, z+1/4, x+1/4'
 'y, x+1/2, z+1/2'
 '-y-1/4, -x+1/4, z+1/2'
 '-y-1/4, x+1/2, -z+1/4'
 'y, -x+1/4, -z+1/4'
 'x, z+1/2, y+1/2'
 'z, y+1/2, x+1/2'
 '-x-1/4, -z+1/4, y+1/2'
 'z, -y+1/4, -x+1/4'
 '-x-1/4, z+1/2, -y+1/4'
 '-z-1/4, -y+1/4, x+1/2'
 'x, -z+1/4, -y+1/4'
 '-z-1/4, y+1/2, -x+1/4'
 '-x+1/2, -y, -z+1/2'
 'x+1/4, y-1/4, -z+1/2'
 '-x+1/2, y-1/4, z+1/4'
 'x+1/4, -y, z+1/4'
 '-z+1/2, -x, -y+1/2'
 '-y+1/2, -z, -x+1/2'
 'z+1/4, x-1/4, -y+1/2'
 'y+1/4, -z, x+1/4'
 '-z+1/2, x-1/4, y+1/4'
 'y+1/4, z-1/4, -x+1/2'
 'z+1/4, -x, y+1/4'
 '-y+1/2, z-1/4, x+1/4'
 'y+1/2, x, z+1/2'
 '-y+1/4, -x-1/4, z+1/2'
 '-y+1/4, x, -z+1/4'
 'y+1/2, -x-1/4, -z+1/4'
 'x+1/2, z, y+1/2'
 'z+1/2, y, x+1/2'
 '-x+1/4, -z-1/4, y+1/2'
 'z+1/2, -y-1/4, -x+1/4'
 '-x+1/4, z, -y+1/4'
 '-z+1/4, -y-1/4, x+1/2'
 'x+1/2, -z-1/4, -y+1/4'
 '-z+1/4, y, -x+1/4'
 '-x+1/2, -y+1/2, -z'
 'x+1/4, y+1/4, -z'
 '-x+1/2, y+1/4, z-1/4'
 'x+1/4, -y+1/2, z-1/4'
 '-z+1/2, -x+1/2, -y'
 '-y+1/2, -z+1/2, -x'
 'z+1/4, x+1/4, -y'
 'y+1/4, -z+1/2, x-1/4'
 '-z+1/2, x+1/4, y-1/4'
 'y+1/4, z+1/4, -x'
 'z+1/4, -x+1/2, y-1/4'
 '-y+1/2, z+1/4, x-1/4'
 'y+1/2, x+1/2, z'
 '-y+1/4, -x+1/4, z'
 '-y+1/4, x+1/2, -z-1/4'
 'y+1/2, -x+1/4, -z-1/4'
 'x+1/2, z+1/2, y'
 'z+1/2, y+1/2, x'
 '-x+1/4, -z+1/4, y'
 'z+1/2, -y+1/4, -x-1/4'
 '-x+1/4, z+1/2, -y-1/4'
 '-z+1/4, -y+1/4, x'
 'x+1/2, -z+1/4, -y-1/4'
 '-z+1/4, y+1/2, -x-1/4'
 
_cell_length_a    19.7955
_cell_length_b    19.7955
_cell_length_c    19.7955
_cell_angle_alpha  90.000
_cell_angle_beta   90.000
_cell_angle_gamma  90.000
 
_shelx_F_squared_multiplier     1.000
 
loop_
 _refln_index_h
 _refln_index_k
 _refln_index_l
 _refln_F_squared_calc
 _refln_F_squared_meas
 _refln_F_squared_sigma
 _refln_observed_status
   0   2   2    96205.46    84247.06   1361.17 o
   2   2   2  1024113.56  1139609.50  21502.78 o
   1   1   3    23915.50    19675.76    286.69 o
   1   3   3     6988.38     6225.62    118.79 o
   3   3   3   104565.04   104414.52   1721.19 o
   0   0   4     3619.34     2776.44    184.15 o
   2   2   4    60237.06    63555.23   1205.68 o
   0   4   4   410396.22   448885.59   6012.06 o
   2   4   4     9854.68     9126.28    187.90 o
   4   4   4  1249876.00  1379948.38  20967.60 o
   1   1   5      107.38      277.81     78.25 o
   1   3   5      351.13       10.66     50.01 o
   3   3   5    33916.03    37541.34    488.38 o
   1   5   5      141.94      -94.60     94.60 o
   3   5   5   201982.89   209576.59   2054.51 o
   5   5   5    40422.46    44443.06    908.59 o
   0   2   6    12969.47    14366.20    306.48 o
   2   2   6    27807.24    30262.89    475.10 o
   2   4   6    15091.86    15092.42    198.04 o
   4   4   6    65491.29    65891.95    974.25 o
   0   6   6    67378.92    65366.10   1971.46 o
   2   6   6    40081.48    42745.63    538.15 o
   4   6   6    54466.75    55237.55   1026.59 o
   6   6   6   261582.98   298191.34   5873.56 o
   1   1   7      172.98      357.92    122.16 o
   1   3   7     9548.81    11363.05    236.94 o
   3   3   7     2030.70     1539.32    153.64 o
   1   5   7    29509.22    27694.48    355.53 o
   3   5   7    35634.17    36670.84    389.86 o
   5   5   7    20878.20    24419.56    409.77 o
   1   7   7    65844.23    60686.30    851.69 o
   3   7   7    40574.79    39055.87    616.97 o
   5   7   7    42392.13    48180.32    684.12 o
   7   7   7    16831.54    16317.99    721.92 o
   0   0   8   215288.64   223555.00   4476.47 o
   2   2   8     1553.11     2042.04    202.97 o
   0   4   8   310849.75   321332.75   4455.89 o
   2   4   8     1394.42     1439.71    127.20 o
   4   4   8    40165.95    35505.88    653.01 o
   2   6   8   104444.84   102364.38    879.23 o
   4   6   8     5744.02     6807.33    202.81 o
   6   6   8       87.74       26.44    153.25 o
   0   8   8   697261.50   690446.88  13136.58 o
   2   8   8       69.19       50.52    175.98 o
   4   8   8   201900.78   210703.66   2467.26 o
   6   8   8       11.91       13.63    166.86 o
   8   8   8     1163.87      696.33    417.36 o
   1   1   9     2193.02     2248.76    195.99 o
   1   3   9       25.88     -120.53    120.53 o
   3   3   9    15586.57    13042.83    426.27 o
   1   5   9    13605.02    12653.72    338.09 o
   3   5   9     1967.81     2523.86    178.61 o
   5   5   9    29816.33    27718.69    578.49 o
   1   7   9    29235.99    26601.82    401.46 o
   3   7   9     1900.42     1487.82    139.21 o
   5   7   9     5550.02     6380.58    198.95 o
   7   7   9     6738.92     6774.04    299.66 o
   1   9   9    56540.57    54725.02   1051.37 o
   3   9   9     5018.96     4918.88    333.86 o
   5   9   9     2933.09     3225.14    205.74 o
   7   9   9     4720.59     4464.58    393.07 o
   9   9   9     4427.32     5184.54    511.45 o
   0   2  10     1855.46     1876.12    196.05 o
   2   2  10     4572.74     5204.10    316.68 o
   2   4  10    39307.61    41480.04    522.22 o
   4   4  10    28258.18    26608.15    599.24 o
   0   6  10    71540.00    69509.20   1251.33 o
   2   6  10    17520.93    17399.86    368.34 o
   4   6  10    21396.06    20326.74    402.21 o
   6   6  10    35864.82    36921.57    656.94 o
   2   8  10    47227.84    44983.53    606.51 o
   4   8  10        4.79      -11.83    116.63 o
   6   8  10     3184.37     3737.67    177.71 o
   8   8  10      808.85     1047.93    238.45 o
   0  10  10    62386.64    58972.26   1282.23 o
   2  10  10   188033.11   189027.55   2530.05 o
   4  10  10    10034.20    10191.01    477.49 o
   6  10  10     3232.37     3727.29    233.53 o
   8  10  10     7163.93     7178.32    328.02 o
  10  10  10      798.60      714.76    396.03 o
   1   1  11      227.14      162.17    162.47 o
   1   3  11     5114.53     4266.53    194.04 o
   3   3  11     1775.37     2400.15    245.99 o
   1   5  11      145.20      179.32    155.88 o
   3   5  11    44297.83    41707.23    607.88 o
   5   5  11      413.13      462.85    207.38 o
   1   7  11    27330.00    26681.36    506.44 o
   3   7  11      821.70     1179.77    160.61 o
   5   7  11     2172.39     2111.12    164.30 o
   7   7  11      795.10      634.69    188.59 o
   1   9  11    10326.05     9693.36    290.78 o
   3   9  11      843.09      727.51    157.66 o
   5   9  11     2583.39     2076.31    170.86 o
   7   9  11      777.98      709.44    141.35 o
   9   9  11      976.60      409.94    215.47 o
   1  11  11    23974.67    24781.49    958.62 o
   3  11  11    59559.16    58299.86   1159.26 o
   5  11  11      367.53      278.56    247.78 o
   7  11  11     4625.71     4930.23    465.57 o
   9  11  11     4267.02     3448.43    286.39 o
  11  11  11     5989.52     7242.77    906.48 o
   0   0  12   156413.75   160995.50   3500.10 o
   2   2  12    25998.12    25527.68    617.16 o
   0   4  12   135079.25   138249.63   2200.43 o
   2   4  12    25526.77    24841.52    531.99 o
   4   4  12   192732.03   196836.42   2659.81 o
   2   6  12    25111.07    25489.99    426.24 o
   4   6  12    12865.59    12021.32    332.66 o
   6   6  12    10147.62    10519.41    458.86 o
   0   8  12      106.36       60.54    242.52 o
   2   8  12      299.35       55.39    156.85 o
   4   8  12   110392.87   112874.39   1192.87 o
   6   8  12      987.84      676.30    178.38 o
   8   8  12   101926.71   102125.04   1555.89 o
   2  10  12    13255.03    13864.46    359.76 o
   4  10  12    16691.04    16717.54    395.70 o
   6  10  12    28828.97    30394.81    470.04 o
   8  10  12      754.53      959.89    171.55 o
  10  10  12    12434.09    10440.15    415.88 o
   0  12  12   370708.63   368050.06   7410.52 o
   2  12  12    16862.18    16089.64   1056.77 o
   4  12  12    12807.28    12641.29    560.72 o
   6  12  12    10674.24    10960.92    535.26 o
   8  12  12    53459.59    52813.61    996.09 o
  10  12  12    16873.15    15428.48    492.90 o
  12  12  12    26864.09    26052.23   1229.08 o
   1   1  13    18808.36    18865.15    469.97 o
   1   3  13     1682.07     1900.26    163.95 o
   3   3  13    47504.91    46230.47    908.63 o
   1   5  13     5027.34     4639.59    301.82 o
   3   5  13    10099.62     9948.17    319.55 o
   5   5  13    40206.98    37979.23    831.66 o
   1   7  13     3995.89     4106.65    266.10 o
   3   7  13      670.29      787.57    196.46 o
   5   7  13     6063.06     5295.70    276.91 o
   7   7  13     7931.51     7796.69    421.20 o
   1   9  13    10377.70    10663.01    385.17 o
   3   9  13    25648.77    26386.34    536.29 o
   5   9  13       51.27       32.69    183.40 o
   7   9  13     6835.32     6816.91    325.09 o
   9   9  13    22989.70    24931.15    658.46 o
   1  11  13     3719.43     3936.06    245.98 o
   3  11  13     1385.85     1177.27    232.16 o
   5  11  13    22617.92    21382.03    512.37 o
   7  11  13     1495.24     1371.55    205.89 o
   9  11  13       73.68     -180.00    180.00 o
  11  11  13    16781.28    18860.71    607.92 o
   1  13  13    18032.37    18706.47    823.66 o
   3  13  13     3416.69     3631.39    522.15 o
   5  13  13     7114.89     6883.17    413.72 o
   7  13  13     2178.10     2684.15    366.55 o
   9  13  13     3349.01     2482.96    369.44 o
  11  13  13     2527.88     2641.29    337.32 o
  13  13  13     3171.06     3464.23    554.95 o
   0   2  14    68627.84    71317.42   1116.91 o
   2   2  14      122.71      -73.06    203.59 o
   2   4  14    17514.98    17745.41    410.48 o
   4   4  14    25426.54    25210.71    686.10 o
   0   6  14     1183.79      543.76    487.15 o
   2   6  14     6725.06     6962.61    288.01 o
   4   6  14    14198.46    15526.84    404.87 o
   6   6  14    16940.79    15508.28    670.28 o
   2   8  14     1765.79     1777.20    210.99 o
   4   8  14     3430.69     3452.27    254.46 o
   6   8  14    54098.16    55943.03   1310.12 o
   8   8  14     2716.78     2482.34    405.29 o
   0  10  14      261.70        0.65    409.74 o
   2  10  14    13051.42    13191.78    525.31 o
   4  10  14    20201.87    20422.42    685.31 o
   6  10  14      492.84      435.00    226.79 o
   8  10  14    36912.64    36167.85    673.61 o
  10  10  14     3946.26     4262.60    361.13 o
   2  12  14     9985.46    10514.00    481.20 o
   4  12  14    10739.81     9924.36    382.97 o
   6  12  14    14714.61    14105.27    481.08 o
   8  12  14      385.76     -127.89    237.09 o
  10  12  14     5621.05     6089.25    306.35 o
  12  12  14     3545.54     3546.26    367.11 o
   0  14  14    30597.74    29968.46   1166.46 o
   2  14  14    11504.23    11180.32    559.44 o
   4  14  14    18939.27    18063.86    656.10 o
   6  14  14     7924.59     7980.91    545.12 o
   8  14  14     1204.80      888.40    421.04 o
  10  14  14     1780.63     1564.74    479.59 o
  12  14  14    11284.01    10981.47    508.85 o
  14  14  14     2225.85      235.50    763.65 o
   1   1  15    33555.92    32924.85    720.73 o
   1   3  15     8342.38     8509.52    275.40 o
   3   3  15     8193.09     7621.74    445.99 o
   1   5  15     3787.03     3689.23    225.96 o
   3   5  15       26.27     -111.07    177.24 o
   5   5  15    14672.21    14152.50    586.52 o
   1   7  15     4819.99     4533.28    290.84 o
   3   7  15     8373.58     7349.22    360.75 o
   5   7  15    11961.16    11816.68    447.98 o
   7   7  15    63479.11    63171.76   1595.75 o
   1   9  15       96.00       35.40    253.68 o
   3   9  15       60.14     -191.92    213.36 o
   5   9  15     2727.54     2774.61    306.26 o
   7   9  15    18846.36    19485.81    596.62 o
   9   9  15    15022.54    15611.53    689.67 o
   1  11  15     1310.82     1115.67    300.14 o
   3  11  15      198.43      259.05    260.71 o
   5  11  15       34.68     -251.77    251.77 o
   7  11  15      431.88       17.88    233.26 o
   9  11  15     3136.03     3370.95    299.85 o
  11  11  15      339.37     -127.78    373.71 o
   1  13  15     3778.80     2853.36    356.80 o
   3  13  15     4749.51     5309.15    401.16 o
   5  13  15      235.91       71.95    253.66 o
   7  13  15     5024.50     4646.36    384.71 o
   9  13  15      949.53      984.45    313.89 o
  11  13  15      234.64      146.82    244.32 o
  13  13  15     6419.51     7251.12    448.12 o
   1  15  15    15760.11    15357.66   1182.92 o
   3  15  15     4019.21     3620.13    515.11 o
   5  15  15     4524.38     5106.09    496.98 o
   7  15  15     5935.17     5972.60    706.17 o
   9  15  15      247.06     -379.60    379.60 o
  11  15  15       22.61      608.25    434.75 o
  13  15  15     3134.28     4082.30    554.26 o
   0   0  16   239552.70   230061.30   4981.64 o
   2   2  16    55211.27    54627.86   1228.33 o
   0   4  16    77709.80    81888.55   1297.21 o
   2   4  16      465.94       47.18    179.16 o
   4   4  16    11121.39    11596.08    549.93 o
   2   6  16       65.85     -105.84    232.64 o
   4   6  16      929.97      756.74    241.21 o
   6   6  16    81301.51    79157.84   1615.10 o
   0   8  16    11395.16    10251.72    590.67 o
   2   8  16     1090.73      771.94    264.32 o
   4   8  16   106540.55   110189.81   1412.85 o
   6   8  16      687.91      708.93    279.61 o
   8   8  16    73177.85    73423.17   1517.47 o
   2  10  16     3183.61     2887.52    337.50 o
   4  10  16        0.50     -222.72    222.72 o
   6  10  16    22456.29    23045.88    618.53 o
   8  10  16       12.57     -237.33    237.33 o
  10  10  16    23050.70    22628.06    807.75 o
   0  12  16    14092.94    14065.82    815.75 o
   2  12  16      169.05      126.99    296.40 o
   4  12  16    28302.65    29430.98    721.71 o
   6  12  16     2109.73     2240.91    309.63 o
   8  12  16    26734.22    26862.08    731.89 o
  10  12  16     1164.99     1231.70    266.68 o
  12  12  16    25178.75    25219.18    842.07 o
   2  14  16    45450.89    43574.33    935.75 o
   4  14  16     7189.60     6928.44    479.33 o
   6  14  16     1278.02      904.47    286.79 o
   8  14  16      689.80      486.70    309.04 o
  10  14  16     1521.64     1423.37    337.01 o
  12  14  16      535.65      280.21    307.93 o
   0  16  16    72935.71    73717.16   3486.59 o
   2  16  16     1917.89     1005.28    703.96 o
   4  16  16    57527.61    57892.67   1726.96 o
   6  16  16     1548.49     1154.70    455.37 o
   8  16  16      664.97     1276.74    488.48 o
  10  16  16       91.87      -61.37    439.43 o
   1   1  17    11666.85    12136.34    518.03 o
   1   3  17     8493.36     8849.65    378.47 o
   3   3  17     6551.57     6597.74    412.02 o
   1   5  17     1059.89      919.46    235.49 o
   3   5  17     8605.67     8652.59    362.72 o
   5   5  17    19087.09    18525.54    968.48 o
   1   7  17     1088.97      893.94    243.61 o
   3   7  17     2762.51     2649.96    311.50 o
   5   7  17     5784.01     6505.08    385.38 o
   7   7  17     3288.47     3912.27    498.91 o
   1   9  17     4243.34     4034.07    277.25 o
   3   9  17       16.54     -221.76    221.76 o
   5   9  17    35291.99    34383.22    715.21 o
   7   9  17     8373.67     7716.87    376.77 o
   9   9  17      740.87     1283.51    406.30 o
   1  11  17      996.87      660.25    278.37 o
   3  11  17      851.79      369.07    301.05 o
   5  11  17     2799.16     2302.57    350.52 o
   7  11  17     6801.58     7478.01    434.88 o
   9  11  17     7056.73     7465.10    538.88 o
  11  11  17     3893.28     3823.94    506.06 o
   1  13  17     9063.00     9317.14    517.01 o
   3  13  17     1246.25     1096.28    324.99 o
   5  13  17     2806.44     3142.86    371.59 o
   7  13  17       16.76     -101.60    293.14 o
   9  13  17     2677.32     2013.43    367.36 o
  11  13  17     2890.07     2401.49    339.89 o
  13  13  17      223.45      -74.92    475.39 o
   1  15  17     5266.83     5381.36    611.55 o
   3  15  17     3360.08     3272.50    368.94 o
   5  15  17      513.68      708.85    300.55 o
   7  15  17       56.27     -142.21    285.88 o
   9  15  17     1571.03      732.51    338.25 o
  11  15  17      150.69       23.17    370.76 o
   1  17  17      716.96      -51.14    718.33 o
   3  17  17    20663.83    19530.01   1099.89 o
   5  17  17       92.22      615.18    592.73 o
   7  17  17     7588.89     7313.04    929.49 o
   0   2  18    28863.93    28125.47    823.66 o
   2   2  18    17204.25    16263.26    608.53 o
   2   4  18    12260.72    12649.45    405.00 o
   4   4  18    33952.75    33752.17    905.71 o
   0   6  18      927.96      866.42    353.83 o
   2   6  18    16166.99    16519.74    613.68 o
   4   6  18    19296.11    20760.92    570.77 o
   6   6  18     7135.28     7482.74    852.02 o
   2   8  18     2273.64     2694.09    333.09 o
   4   8  18     2844.31     2941.98    389.85 o
   6   8  18    21349.59    20997.04    561.20 o
   8   8  18     1980.36      789.95    368.97 o
   0  10  18     7786.98     7947.33    545.15 o
   2  10  18     2699.88     3528.85    352.72 o
   4  10  18     6833.86     8147.39    463.80 o
   6  10  18      696.85      558.41    299.35 o
   8  10  18    18936.56    18287.34    556.98 o
  10  10  18    20148.75    21079.31    832.20 o
   2  12  18    19322.48    19926.13    650.86 o
   4  12  18    18667.76    18309.25    636.35 o
   6  12  18     2978.27     2373.94    344.19 o
   8  12  18      143.14      518.36    314.25 o
  10  12  18     3970.70     3745.79    360.05 o
  12  12  18     8910.04     9003.57    610.89 o
   0  14  18    29366.73    28756.32   1446.11 o
   2  14  18      703.64      934.70    403.37 o
   4  14  18     2793.48     1701.10    361.17 o
   6  14  18     9438.20    10972.28    640.01 o
   8  14  18     2347.07     1773.92    552.68 o
  10  14  18      645.43      631.83    345.71 o
   2  16  18     5720.19     5033.31    401.12 o
   4  16  18     5356.13     5337.35    445.61 o
   6  16  18     6126.25     6076.39    463.88 o
   1   1  19     6163.30     5958.67    581.51 o
   1   3  19     1540.02     1151.27    242.17 o
   3   3  19     8661.93     9344.44    508.05 o
   1   5  19     4464.94     4452.51    312.53 o
   3   5  19      375.65      153.40    236.60 o
   5   5  19     5740.25     5709.56    443.04 o
   1   7  19      919.88      477.17    273.95 o
   3   7  19    15608.18    16759.04    539.44 o
   5   7  19       22.67     -276.19    276.19 o
   7   7  19     3226.35     2127.04    483.70 o
   1   9  19      427.00      433.20    283.35 o
   3   9  19     3529.00     3360.02    323.09 o
   5   9  19      276.98     -264.35    264.35 o
   7   9  19     2307.15     2137.40    349.86 o
   9   9  19     1290.15      311.14    382.35 o
   1  11  19     6405.44     6484.70    461.74 o
   3  11  19     6713.91     6779.36    470.80 o
   5  11  19     9154.75    10346.70    557.57 o
   7  11  19      416.36      648.59    296.25 o
   9  11  19     2216.91     2133.47    443.58 o
  11  11  19    21332.32    24031.66   1206.94 o
   1  13  19      633.04      555.36    344.20 o
   3  13  19     6344.68     6891.53    471.46 o
   5  13  19     1705.81     1201.13    372.04 o
   7  13  19     2478.64     1763.34    370.66 o
   9  13  19     2565.87     2791.84    419.00 o
   1  15  19      103.98     -317.73    317.73 o
   3  15  19       17.80     -183.20    326.76 o
   5  15  19     4586.61     4903.46    405.20 o
   7  15  19       58.19      -84.70    330.22 o
   0   0  20     3559.08     3407.15    936.44 o
   2   2  20     5987.66     6149.08    526.49 o
   0   4  20    62782.68    64242.30   1333.99 o
   2   4  20     9707.58     9886.01    593.86 o
   4   4  20    51799.40    52115.09   1091.17 o
   2   6  20    18613.04    19835.03    586.21 o
   4   6  20     6775.51     7141.86    383.52 o
   6   6  20     1928.14     1009.13    461.38 o
   0   8  20    42041.40    41537.41   1091.44 o
   2   8  20     1660.81     1769.79    320.46 o
   4   8  20    12611.67    13694.47    547.50 o
   6   8  20      268.44     -148.57    299.76 o
   8   8  20     9617.72     9123.81    595.70 o
   2  10  20    13330.40    13481.75    601.05 o
   4  10  20    13196.16    13916.39    498.27 o
   6  10  20     6498.79     6481.46    424.05 o
   8  10  20       91.83      135.10    305.52 o
  10  10  20     2031.60     1090.27    536.28 o
   0  12  20    33425.46    36198.89   1167.81 o
   2  12  20     7131.36     7557.45    508.95 o
   4  12  20    25952.98    25693.55    927.38 o
   6  12  20     4850.59     5626.04    437.99 o
   8  12  20    38688.30    39608.29    913.86 o
   2  14  20     1530.05     1507.51    386.31 o
   4  14  20      471.78       82.34    355.39 o
   6  14  20    12581.45    13276.64    555.85 o
   1   1  21    11465.79    11219.02    680.46 o
   1   3  21     8886.27     9712.79    424.97 o
   3   3  21     4110.48     3312.83    470.72 o
   1   5  21     1690.10     1312.99    283.56 o
   3   5  21     5561.06     5921.53    360.07 o
   5   5  21       15.25     -333.83    333.83 o
   1   7  21     2575.63     2265.57    349.64 o
   3   7  21     1468.81     1078.65    329.38 o
   5   7  21     2767.14     3114.53    355.63 o
   7   7  21     1810.92     1085.83    502.59 o
   1   9  21    11007.16    11486.56    455.70 o
   3   9  21       22.77     -137.47    278.28 o
   5   9  21      602.01      792.83    320.24 o
   7   9  21     3694.45     3429.28    392.55 o
   9   9  21     7657.91     7255.90    580.18 o
   1  11  21      439.09      372.24    320.67 o
   3  11  21     9551.46    10308.70    582.00 o
   5  11  21     2017.97     1692.88    410.00 o
   7  11  21      973.90      851.78    375.07 o
   1  13  21      925.79      980.97    362.31 o
   3  13  21      793.29      727.15    391.75 o
   5  13  21     1388.03      937.90    397.22 o
   0   2  22      637.22      408.65    431.08 o
   2   2  22     9304.87     8131.62    589.21 o
   2   4  22     6716.71     7120.46    386.73 o
   4   4  22     3800.13     3092.20    539.99 o
   0   6  22    31448.03    34500.83   1159.52 o
   2   6  22       94.33     -153.31    275.61 o
   4   6  22     6091.78     5873.50    380.52 o
   6   6  22     6831.66     6638.28    582.15 o
   2   8  22    29991.11    31158.21    752.61 o
   4   8  22      403.06      475.48    325.93 o
   6   8  22      101.45     -289.22    289.22 o
   8   8  22       63.22     -456.37    456.37 o
   0  10  22    17892.24    19357.13   1053.15 o
   2  10  22     1565.29     1911.86    368.37 o
   4  10  22     7865.52     7531.51    462.71 o
   6  10  22       82.58     -145.00    318.80 o
   2  12  22     2375.82     2461.30    399.47 o
   1   1  23    12153.60    12638.83    765.74 o
   1   3  23     1735.01     1838.87    352.11 o
   3   3  23     1442.36      809.42    444.61 o
   1   5  23     8109.98     7982.54    439.68 o
   3   5  23       25.55     -281.74    281.74 o
   5   5  23      461.50      397.97    449.83 o
   1   7  23     9738.61    10494.23    554.42 o
   3   7  23     1578.49     1437.27    372.43 o
   5   7  23      256.61      198.85    340.54 o
   7   7  23     5231.23     5077.81    781.28 o
   1   9  23     5325.84     5972.89    488.74 o
   3   9  23     4475.44     4988.54    400.39 o
   5   9  23       15.47       33.28    312.53 o
   0   0  24    41550.23    38978.13   2467.92 o
   2   2  24      507.86       42.84    483.79 o
   0   4  24     8035.88     8127.74    837.54 o
   2   4  24       66.47      -79.40    332.71 o
   4   4  24    10161.50     9464.97    700.82 o
   2   6  24    24695.07    25124.24    680.08 o
   4   6  24     2533.39     2143.52    377.14 o
   0   8  24    51711.34    52177.90   1529.56 o
   1   1  25      828.85      787.72    821.94 o
   1   3  25      736.82      192.02    371.01 o
 
